# Supplementary material for: Isogenic Human-Induced Pluripotent Stem-Cell-Derived Cardiomyocytes Reveal Activation of Wnt Signaling Pathways Underlying Intrinsic Cardiac Abnormalities in Rett Syndrome
Source: Int J Mol Sci. 2022 Dec 9;23(24):15609. doi: 10.3390/ijms232415609 (PMC9779632; doi:10.3390/ijms232415609)
Supplement: Supplementary file 1 [file ijms-23-15609-s001.zip]

Archive with 1 entries (1 files):
- ijms-2013609-supplementary.pdf
